# Supplementary material for: ¹H-NMR Metabolic Profiling, Antioxidant Activity, and Docking Study of Common Medicinal Plant-Derived Honey
Source: Antioxidants (Basel). 2022 Sep 22;11(10):1880. doi: 10.3390/antiox11101880 (PMC9598149; doi:10.3390/antiox11101880)
Supplement: Supplementary file 1 [file antioxidants-11-01880-s001.zip]

Archive with 1 entries (1 files):
- antioxidants-1889956-supplementary.pdf
